# Supplementary material for: Isolation and Characterization of a Novel Cyanophage Encoding Multiple Auxiliary Metabolic Genes
Source: Viruses. 2022 Apr 24;14(5):887. doi: 10.3390/v14050887 (PMC9146016; doi:10.3390/v14050887)
Supplement: Supplementary file 1 [file viruses-14-00887-s001.zip]

Archive with 1 entries (1 files):
- viruses-1644151-supplementary.pdf
